# Supplementary material for: Exploring the potential of incremental feature selection to improve genomic prediction accuracy
Source: Genet Sel Evol. 2023 Nov 9;55:78. doi: 10.1186/s12711-023-00853-8 (PMC10634161; doi:10.1186/s12711-023-00853-8)
Supplement: Supplementary file 6 — Additional file 6: Table S1. Comparison of our method (IFS) and GMStool on several datasets. The results contain the necessary computation time (in minutes), the number of selected SNPs as well as the R2 value for the prediction of Ψ data. [file 12711_2023_853_MOESM6_ESM.xlsx]

## Sheet: Tabelle1
Species	Phenotype	GMSTool_R2	GMSTool_SNP_Count	GMSTool_Time	IFS_R2	IFS_SNP_Count	IFS_Time
Chicken	EW36	0.103	894	7200	0.088	41001	904
Maize	FT	0.483	237	1561	0.486	446	377
Maize	HT	0.227	223	1521	0.237	4021	376
Maize	YLD	0.315	230	1050	0.346	1601	375
Sorghum	HT	0.306	238	332	0.287	56299	89
Sorghum	MO	0.355	159	202	0.391	27001	90
Sorghum	YLD	-0.031	317	570	0.003	8501	88
Soy	HT	0.216	175	496	0.213	451	118
Soy	R8	0.206	181	598	0.206	1001	116
Soy	YLD	0.383	197	611	0.373	731	119
Spruce	DBH	0.078	147	195	0.096	6930	50
Spruce	DE	0.129	128	121	0.141	2401	50
Spruce	HT	0.125	126	81	0.143	6930	50
